# Supplementary material for: Intratumoral Heterogeneity and Immune Response Indicators to Predict Overall Survival in a Retrospective Study of HER2-Borderline (IHC 2+) Breast Cancer Patients
Source: Front Oncol. 2021 Nov 11;11:774088. doi: 10.3389/fonc.2021.774088 (PMC8631965; doi:10.3389/fonc.2021.774088)
Supplement: Supplementary file 1 [file DataSheet_1.zip]

Archive with 7 entries (7 files):
- Supplementary Figure 1.docx
- Supplementary Figure 2.docx
- Supplementary Figure 3.docx
- Supplementary Figure 4.docx
- Supplementary Table 1.DOCX
- Supplementary Table 2.DOCX
- Supplementary Table 3.DOCX
